# Supplementary material for: Graphite-Mediated Microwave-Exfoliated Graphene Fluoride as Supercapacitor Electrodes
Source: Nanomaterials (Basel). 2022 May 24;12(11):1796. doi: 10.3390/nano12111796 (PMC9182021; doi:10.3390/nano12111796)
Supplement: Supplementary file 1 [file nanomaterials-12-01796-s001.zip]

Archive with 1 entries (1 files):
- nanomaterials-1704778 supplementary proof.pdf
